# Supplementary material for: Nationwide Trends in Healthcare Utilization and Expenditures Among Patients with Cervical Dystonia in Korea: A 7-Year Analysis Using Health Insurance Data
Source: Healthcare (Basel). 2025 Nov 20;13(22):2995. doi: 10.3390/healthcare13222995 (PMC12652393; doi:10.3390/healthcare13222995)
Supplement: Supplementary file 1 [file healthcare-13-02995-s001.zip]

Archive with 1 entries (1 files):
- healthcare-3925123-supplementary.pdf
